# Supplementary material for: Metabolomic Comparison of Patients With Colorectal Cancer at Different Anticancer Treatment Stages
Source: Front Oncol. 2022 Feb 4;11:574318. doi: 10.3389/fonc.2021.574318 (PMC8855116; doi:10.3389/fonc.2021.574318)
Supplement: Supplementary file 3 [file Table_2.xlsx]

## Sheet: Table S2
Table S2 Comparison of two statistical methods between PLS-DA and Ttest
B vs. D	PLS-DA	T Test	t.stat	p.value		C vs. D	PLS-DA	T Test	t.stat	p.value		C vs. A	PLS-DA	T Test	t.stat	p.value		A vs. D	PLS-DA	T Test	t.stat	p.value		B vs. A	PLS-DA	T Test	t.stat	p.value		C vs. B	PLS-DA	T Test	t.stat	p.value
	Histidine	Histidine	-7.7755	2.2736e-10			Methylhistidine	Methylhistidine	-7.5498	5.2759e-10			Lactate						Methanol	Methanol	6.4455	3.27e-08			Creatinine	2-Hydroxyisovalerate	-3.6413	0.00071062			2-Hydroxyisovalerate	2-Hydroxyisovalerate	4.1071	0.00015506
	4-Hydroxybenzoate	4-Hydroxybenzoate	-5.9957	1.7324e-07			Histidine	Histidine	-6.2984	5.6465e-08			Pyruvate						4-Hydroxybenzoate	4-Hydroxybenzoate	-6.2361	7.12e-08			Acetone	N-Phenylacetylglycine	3.3334	0.0017473			Isoleucine	Isoleucine	3.9843	0.00022911
	Isoleucine	Isoleucine	4.8313	1.1613e-05			trans-Aconitate	trans-Aconitate	-5.7867	3.7392e-07			Betaine						Histidine	Histidine	-6.1223	1.09e-07			3-Hydroxylbutrate	Trigonelline	3.196	0.0025793			Ethanolamine	Ethanolamine	3.9785	0.00023332
	Trigonelline	Trigonelline	-4.6581	2.1225e-05			Methanol	Methanol	5.5989	7.433e-07			Ethanolamine						2-Hydroxyisovalerate	2-Hydroxyisovalerate	-3.1756	0.0024716			Glycine	Valine	-3.131	0.003093			Leucine	Leucine	3.7852	0.00042689
	Leucine	Leucine	4.6029	2.5684e-05			4-Hydroxybenzoate	4-Hydroxybenzoate	-4.2937	7.3503e-05			2-Hydroxyisobutyrate						Choline	Choline	3.0259	0.0037917			Acetate	Isoleucine	-3.1029	0.0033431			3-Hydroxyisovalerate	3-Hydroxyisovalerate	3.7066	0.0005436
	Valine	Valine	4.5135	3.4905e-05			Ethanolamine	Ethanolamine	-4.0744	0.00015219			Alanine						N-Phenylacetylglycine						Serine						Valine	Valine	3.5189	0.00095948
	Tyrosine	Tyrosine	4.3725	5.639e-05			Lactate	Lactate	3.8737	0.00029191			trans-Aconitate						Formate						3-Aminoisobutyrate						Tryptophan	Tryptophan	3.4956	0.0010288
	Formate	Formate	4.1267	0.00012813			Fumarate	Fumarate	3.732	0.00045811			Lysine						Succinate						Formate						Acetone	Acetone	3.2641	0.0020282
	Tryptophan	Tryptophan	4.1115	0.00013475			Xylose	Xylose	3.5966	0.00069931			Carnitine						Xylose						Taurine						2-Hydroxyisobutyrate	2-Hydroxyisobutyrate	3.2323	0.002222
	2-Hydroxyisovalerate	2-Hydroxyisovalerate	4.0513	0.00016418			Betaine	Betaine	3.4479	0.0011023			Glucose						4-Hydroxyphenylacetate						Glucose						Tyrosine	Tyrosine	3.2152	0.0023336
	Choline	Choline	4.0003	0.0001939			Pyruvate	Pyruvate	3.292	0.0017575			Succinate						Methylhistidine						N-Phenylacetylglycine						Trigonelline	Trigonelline	-3.2149	0.0023356
	Betaine	Betaine	3.9645	0.00021782			Propyleneglycol	Propyleneglycol	3.2795	0.0018236			Methylhistidine						Creatine						Glutamine						Glutamate	Glutamate	3.147	0.002833
	Lactate	Lactate	3.9001	0.00026818			Glutamate	Glutamate	-3.0853	0.0032041			3-Indoxylsulfate						Propylene glycol						Lysine						Glutamine	Glutamine	2.7831	0.007678
	Lysine	Lysine	3.8918	0.00027541			Lysine	Lysine	3.0657	0.0033877			4-Hydroxybenzoate						Acetate						Lactate						Serine	Serine	2.7756	0.0078321
	Creatine	Creatine	3.876	0.00028981			Acetone	Acetone	2.772	0.0076275			Uracil						Arabinose						Threonine						3-Hydroxybutyrate	3-Hydroxybutyrate	2.5998	0.012357
		Carnitine	3.875	0.0002907				Alanine	2.7365	0.0083882
		Methanol	3.7607	0.00041841				Carnitine	2.6449	0.010677
		Acetone	3.6623	0.00057008
		Acetate	3.5812	0.00073322
		Glutamine	3.4423	0.0011214
		3-Hydroxyisovalerate	3.3479	0.001489
		4-Hydroxyphenylacetate	3.2021	0.0022883
		Fumarate	3.1427	0.0027178
		2-Hydroxyisobutyrate	3.0807	0.0032461
		Pyroglutamate	2.9911	0.0041815
		3-Hydroxybutyrate	2.8641	0.0059434
		Glycine	2.7682	0.0077073
		Serine	2.7312	0.0085058
		Alanine	2.6374	0.010889
		Ethanolamine	2.5782	0.012691
		Threonine	2.5597	0.013307
		Arabinose	2.5514	0.013595
		Pyruvate	2.449	0.017601
		Succinate	2.4282	0.018534
		Hypoxanthine	2.3053	0.025021
		Taurine	2.3037	0.025115
		Glutamate	2.199	0.032178
		Uracil	-2.1855	0.033208
		Phenylalanine	2.1667	0.034686
